# Supplementary material for: Exclusive dependence of IL-10Rα signalling on intestinal microbiota homeostasis and control of whipworm infection
Source: PLoS Pathog. 2019 Jan 14;15(1):e1007265. doi: 10.1371/journal.ppat.1007265 (PMC6347331; doi:10.1371/journal.ppat.1007265)
Supplement: S1 Table — The effect of genotype on plasma chemistry parameters for both infected and non-infected animals was explored using an Integrated Data Analysis. A complex regression model was fitted to account for various sources of variation including genotype, sex and infection status. The model also includes interaction terms between these elements. From this model, we can therefore isolate the impact of genotype on the plasma variables both as a main effect and as an effect interacting with sex. The estimates for these elements of the model is captured in the table and include the significance of these terms as assessed by a F-test and after adjustment for multiple testing to control the false discovery rate to 5% (Benjamin and Hochberg method). Est (Estimate), SE (Standard Error), pVal (p value), Sig (significant). (XLSX) [file ppat.1007265.s017.xlsx]

## Sheet: KO1_impactOfGenotypeAfterAccoun
	Est_Main_Genotype	Est_interaction_Genotype*Sex	SE_ Main_Genotype	SE_interaction_Genotype*Sex	pVal_Main_Genotype	pVal_interaction_Genotype*Sex	Genotype1_pval_adjusted	Main_Genotype_Sig	pVal_interaction_Genotype*Sex_adjusted	Interaction_Genotype_Sig
Gluc	-3.42457	-0.379319	1.1011	1.12107	0.00274609	0.736154	0.0137304	Yes	0.878752	No
Trigs	-0.136637	-0.0886597	0.184647	0.236282	0.461892	0.708676	0.659846	No	0.878752	No
Chol	-0.202503	0.386945	0.360175	0.375262	0.575859	0.306243	0.67746	No	0.68054	No
Hdl	-0.014393	-0.130996	0.157861	0.194622	0.927626	0.503211	0.927626	No	0.878752	No
Ldl	0.162477	-0.00450162	0.15099	0.199248	0.285754	0.982042	0.476257	No	0.990186	No
Frct	-32.1103	0.751388	12.3655	10.3135	0.0116616	0.942149	0.0422066	Yes	0.990186	No
Amy	45.8779	-59.3832	54.3654	72.9176	0.401832	0.418397	0.618203	No	0.836793	No
Tp	-2.79309	5.53475	1.68739	1.73443	0.102618	0.00217049	0.205236	No	0.0217049	Yes
Alb	-3.77024	3.11398	0.94524	0.915752	0.000169004	0.00114592	0.00338009	Yes	0.0217049	Yes
Iron	-2.9225	-1.26885	1.65556	2.15156	0.0822169	0.557414	0.182704	No	0.878752	No
Ast	45.6626	-40.9854	13.5518	19.0317	0.00126139	0.0349345	0.0126139	Yes	0.116448	No
Alp	-31.527	27.1857	12.3004	11.6819	0.012662	0.0230344	0.0422066	Yes	0.0965894	No
Alt	-2.19893	2.64169	5.97215	8.15205	0.713923	0.746939	0.751498	No	0.878752	No
Creat	1.45434	-1.61548	1.15251	1.47211	0.211639	0.276648	0.384798	No	0.68054	No
Urea	0.319525	-1.85452	0.622851	0.802957	0.609714	0.0241474	0.67746	No	0.0965894	No
Tbilc	-0.218744	0.201862	0.318714	0.445543	0.495021	0.652056	0.660028	No	0.878752	No
Ck	4.57844	0.13531	8.07321	10.9576	0.57262	0.990186	0.67746	No	0.990186	No
Thyrx	-0.928805	0.183399	0.413444	0.350192	0.0282427	0.602348	0.0806934	No	0.878752	No
Tf	11.0314	9.31023	5.66205	6.80659	0.0557662	0.17615	0.139415	No	0.503287	No
Ferr	-58.2519	51.37	18.3029	19.5347	0.00226707	0.0107273	0.0137304	Yes	0.0715155	No
