# Supplementary material for: Exclusive dependence of IL-10Rα signalling on intestinal microbiota homeostasis and control of whipworm infection
Source: PLoS Pathog. 2019 Jan 14;15(1):e1007265. doi: 10.1371/journal.ppat.1007265 (PMC6347331; doi:10.1371/journal.ppat.1007265)
Supplement: S2 Table — The effect of genotype on plasma chemistry parameters for both infected and non-infected animals was explored using an Integrated Data Analysis. A complex regression model was fitted to account for various sources of variation including genotype, sex and infection status. The model also includes interaction terms between these elements. From this model, we can therefore isolate the impact of genotype on the plasma variables both as a main effect and as an effect interacting with sex. The estimates for these elements of the model is captured in the table and include the significance of these terms as assessed by a F-test and after adjustment for multiple testing to control the false discovery rate to 5% (Benjamin and Hochberg method). Est (Estimate), SE (Standard Error), pVal (p value), Sig (significant). (XLSX) [file ppat.1007265.s018.xlsx]

## Sheet: KO2_impactOfGenotypeAfterAccoun
	Est_Main_Genotype	Est_interaction_Genotype*Sex	SE_ Main_Genotype	SE_interaction_Genotype*Sex	pVal_Main_Genotype	pVal_interaction_Genotype*Sex	Genotype1_pval_adjusted	Main_Genotype_Sig	pVal_interaction_Genotype*Sex_adjusted	Interaction_Genotype_Sig
Gluc	-1.46235	0.443913	0.797039	0.870373	0.0708569	0.611661	0.283428	No	0.922694	No
Trigs	0.267273	-0.535859	0.190578	0.262533	0.165269	0.0450669	0.413173	No	0.445044	No
Chol	0.43561	-0.170354	0.158629	0.201561	0.00768491	0.400935	0.153698	No	0.890966	No
Hdl	0.125233	0.0597662	0.119551	0.14165	0.298568	0.674408	0.498965	No	0.922694	No
Ldl	0.0518507	0.026544	0.0495766	0.0691655	0.299379	0.702361	0.498965	No	0.922694	No
Frct	5.89169	-0.997932	10.5248	8.55902	0.577515	0.907536	0.777154	No	0.922694	No
Amy	-60.7985	172.35	138.037	161.049	0.66103	0.288382	0.777154	No	0.774321	No
Tp	1.77629	0.389616	1.49388	1.72341	0.238497	0.821813	0.476994	No	0.922694	No
Alb	-0.464382	1.85455	1.00504	0.995368	0.645517	0.0667566	0.777154	No	0.445044	No
Iron	0.54637	-0.976426	1.93972	2.33842	0.779049	0.677585	0.779049	No	0.922694	No
Ast	40.373	-30.5992	21.9787	28.721	0.0705294	0.290412	0.283428	No	0.774321	No
Alp	-14.2189	39.9803	10.0703	8.76254	0.162588	2.21e-05	0.413173	No	0.000442635	Yes
Alt	-4.37354	11.9186	8.45044	11.6457	0.606451	0.309728	0.777154	No	0.774321	No
Creat	-0.381515	0.706115	1.20637	1.69742	0.752795	0.678745	0.779049	No	0.922694	No
Urea	1.32353	-1.08942	0.706841	0.967041	0.0655084	0.263954	0.283428	No	0.774321	No
Tbilc	-0.288485	0.0346755	0.234653	0.297514	0.223348	0.907576	0.476994	No	0.922694	No
Ck	17.2912	9.82354	28.289	36.7507	0.543113	0.790058	0.777154	No	0.922694	No
Thyrx	-0.112793	0.352773	0.290841	0.325152	0.699439	0.282014	0.777154	No	0.774321	No
Tf	9.18829	-2.28841	4.41185	5.71378	0.0411048	0.690057	0.283428	No	0.922694	No
Ferr	-24.1673	2.04432	16.567	20.9863	0.149375	0.922694	0.413173	No	0.922694	No
