# Supplementary material for: Exclusive dependence of IL-10Rα signalling on intestinal microbiota homeostasis and control of whipworm infection
Source: PLoS Pathog. 2019 Jan 14;15(1):e1007265. doi: 10.1371/journal.ppat.1007265 (PMC6347331; doi:10.1371/journal.ppat.1007265)
Supplement: S3 Table — The effect of genotype on plasma chemistry parameters for both infected and non-infected animals was explored using an Integrated Data Analysis. A complex regression model was fitted to account for various sources of variation including genotype, sex and infection status. The model also includes interaction terms between these elements. From this model, we can therefore isolate the impact of genotype on the plasma variables both as a main effect and as an effect interacting with sex. The estimates for these elements of the model is captured in the table and include the significance of these terms as assessed by a F-test and after adjustment for multiple testing to control the false discovery rate to 5% (Benjamin and Hochberg method). Est (Estimate), SE (Standard Error), pVal (p value), Sig (significant). (XLSX) [file ppat.1007265.s019.xlsx]

## Sheet: KO3_impactOfGenotypeAfterAccoun
	Est_Main_Genotype	Est_interaction_Genotype*Sex	SE_ Main_Genotype	SE_interaction_Genotype*Sex	pVal_Main_Genotype	pVal_interaction_Genotype*Sex	Genotype1_pval_adjusted	Main_Genotype_Sig	pVal_interaction_Genotype*Sex_adjusted	Interaction_Genotype_Sig
Gluc	-1.46375	-0.445008	0.840493	0.987417	0.0868018	0.653873	0.353327	No	0.920043	No
Trigs	-0.182853	-0.20087	0.12857	0.145143	0.160416	0.171771	0.407496	No	0.466235	No
Chol	0.186764	-0.636528	0.178297	0.238688	0.299146	0.009868	0.407496	No	0.0624973	No
Hdl	0.1773	-0.599939	0.121233	0.157481	0.149008	0.000338633	0.407496	No	0.00643403	Yes
Ldl	0.0599916	-0.0261044	0.0549078	0.0810658	0.279016	0.748579	0.407496	No	0.920043	No
Frct	4.37452	-20.3319	5.97852	7.4871	0.467346	0.00874097	0.544662	No	0.0624973	No
Tp	1.30389	-0.894684	1.16871	1.54306	0.26909	0.56425	0.407496	No	0.893396	No
Alb	0.248318	-0.260861	0.718059	0.968349	0.730709	0.788572	0.771304	No	0.920043	No
Iron	-1.88928	0.522703	1.80782	2.62855	0.30026	0.843059	0.407496	No	0.920043	No
Ast	-1.39922	6.32082	13.7006	20.5127	0.919013	0.759098	0.919013	No	0.920043	No
Alp	-6.28227	11.7663	7.97268	10.8055	0.433867	0.280617	0.544662	No	0.499122	No
Alt	14.9124	10.1749	3.0697	4.60831	9.11e-06	0.0311476	0.000173169	Yes	0.147951	No
Creat	-1.40007	1.04493	0.819938	0.976543	0.0929807	0.288965	0.353327	No	0.499122	No
Urea	-1.45144	1.1328	0.551518	0.66106	0.0108667	0.091942	0.0688223	No	0.29115	No
Tbilc	0.199821	0.0295348	0.285887	0.319111	0.487329	0.926572	0.544662	No	0.926572	No
Ck	-30.9481	33.8242	27.8306	28.9099	0.270798	0.246875	0.407496	No	0.499122	No
Thyrx	0.366368	-0.444525	0.331814	0.409681	0.274174	0.282467	0.407496	No	0.499122	No
Tf	2.52632	0.446705	1.85024	2.75204	0.177399	0.87162	0.407496	No	0.920043	No
Ferr	-36.0218	34.7145	13.4461	19.8683	0.0095934	0.0858903	0.0688223	No	0.29115	No
