# Supplementary material for: Exclusive dependence of IL-10Rα signalling on intestinal microbiota homeostasis and control of whipworm infection
Source: PLoS Pathog. 2019 Jan 14;15(1):e1007265. doi: 10.1371/journal.ppat.1007265 (PMC6347331; doi:10.1371/journal.ppat.1007265)
Supplement: S4 Table — The effect of genotype on plasma chemistry parameters for both infected and non-infected animals was explored using an Integrated Data Analysis. A complex regression model was fitted to account for various sources of variation including genotype, sex and infection status. The model also includes interaction terms between these elements. From this model, we can therefore isolate the impact of genotype with infection on the plasma variables. The estimates for these elements of the model is captured in the table and include the significance of these terms as assessed by a F-test and after adjustment for multiple testing to control the false discovery rate to 5% (Benjamin and Hochberg method). Est (Estimate), SE (Standard Error), pVal (p value), Sig (significant). (XLS) [file ppat.1007265.s020.xls]

## Sheet: Raw Scale _Effect of infection(
	pvalue	G2ByI_est	G2ByI_SE	G2ByI_pval	G1ByI_est	G1ByI_SE	G1ByI_pval	padjusted
Il-10-/-
Gluc	3.2e-05	-2.04548	0.707309	0.00535376	-6.13871	0.665469	4.83e-13	8.69e-05			pvalue	P value from a hypothesis test testing whether genotype interacting with infection contributes to the model
Trigs	0.619891	0.0273913	0.10526	0.795627	-0.0402868	0.0987686	0.684882	0.619891			G2ByI_est	Estimated effect of group 2 (WT) when Infected
Chol	0.217033	-0.101257	0.180072	0.576032	0.18987	0.169548	0.267311	0.242567			G2ByI_SE	Std error associated with the estimated effect of group 2 (WT) when Infected
Hdl	0.195404	-0.0630887	0.111637	0.57417	-0.25317	0.106803	0.0211117	0.242567			G2ByI_pval	P value associated with the estimated effect of group 2 (WT) when Infected
Ldl	1.36e-05	-0.00440848	0.1036	0.966202	0.676217	0.0976399	3.61e-09	4.3e-05			G1ByI_est	Estimated effect of group 1 (KO) when Infected
Frct	1.76e-13	7.75512	5.45141	0.160305	-59.9924	4.93533	1.83e-17	3.34e-12			G1ByI_SE	Std error associated with the estimated effect of group 1 (KO) when Infected
Tp	0.0813737	0.885311	1.14325	0.441797	-1.74004	1.07632	0.111288	0.128842			G1ByI_pval	P value associated with the estimated effect of group 1 (KO) when Infected
Alb	2.84e-09	0.312541	0.739222	0.67398	-6.58678	0.696056	1.95e-13	1.8e-08			padjusted	P value adjusted for multiple testing
Iron	0.214394	-0.194563	2.76489	0.944138	4.36956	2.60533	0.0988014	0.242567
Ast	0.00887025	8.24663	37.2638	0.825647	144.265	34.9805	0.000122274	0.0187261
Alp	3.06e-08	6.64346	8.32383	0.427999	-63.3478	7.83808	3.98e-11	1.46e-07
Alt	0.158109	9.57985	9.77562	0.3311	28.1877	9.2154	0.0033396	0.214576
Creat	0.0158988	1.53822	0.697667	0.0313789	3.77049	0.656438	3.43e-07	0.0302076
Urea	0.0731583	0.0625995	0.466177	0.893644	-1.04118	0.444203	0.0225299	0.126364
Tbilc	0.150274	0.0519271	0.23278	0.824249	-0.386749	0.218966	0.0825262	0.214576
Ck	0.574864	-12.6309	21.9377	0.567042	3.35294	20.5869	0.871199	0.606801
Thyrx	6.14e-10	-0.2267	0.297254	0.448819	-2.97591	0.26948	8.74e-16	5.83e-09
Tf	1.16e-06	1.23691	4.19437	0.769126	33.0243	3.8353	5.85e-12	4.42e-06
Ferr	0.000680905	9.76882	26.29	0.71156	135.798	24.0537	5.19e-07	0.00161715
Il-10ra-/-
Gluc	4.97e-10	0.291912	0.62468	0.641758	-5.81122	0.633774	1.47e-13	3.15e-09
Trigs	0.510701	-0.216959	0.254171	0.396283	0.0146364	0.265876	0.956258	0.539073
Chol	0.349062	0.0528957	0.152242	0.729314	0.244773	0.157723	0.125257	0.414511
Hdl	0.0194521	0.0228284	0.101203	0.822212	-0.294614	0.101211	0.00486873	0.0335991
Ldl	6.92e-10	0.0598193	0.0737068	0.419905	0.829768	0.0769769	2.81e-16	3.29e-09
Frct	1.94e-06	-0.319968	7.68011	0.966894	-57.518	7.55233	1.29e-10	6.14e-06
Tp	0.189058	2.56724	1.20824	0.037189	0.442634	1.24919	0.724167	0.239473
Alb	1.96e-08	0.164602	0.73969	0.82457	-6.46175	0.768219	3.93e-12	7.43e-08
Iron	0.994821	0.634008	1.64242	0.700687	0.619544	1.71876	0.71962	0.994821
Ast	0.0140591	28.8079	22.695	0.20858	105.965	23.5028	2.6e-05	0.0267123
Alp	1.7e-10	-9.41142	7.34894	0.204732	-92.6684	7.41561	3.61e-19	1.62e-09
Alt	0.0106527	9.1498	11.3567	0.42324	49.9066	11.7224	6.49e-05	0.022489
Creat	0.0575816	0.98689	2.10165	0.640182	6.68513	2.22409	0.00372545	0.0911708
Urea	0.116037	-0.384617	0.893894	0.668379	-2.34192	0.937644	0.0149637	0.157479
Tbilc	0.0656278	0.278708	0.216112	0.201743	-0.269011	0.231687	0.249849	0.0959176
Ck	0.423841	44.7643	28.025	0.114906	14.5935	29.0616	0.617203	0.473705
Thyrx	2.93e-14	0.185476	0.231308	0.425604	-3.05293	0.230727	5.58e-20	5.57e-13
Tf	0.00104324	6.63636	4.44836	0.140427	27.0708	4.53309	9.93e-08	0.00247769
Ferr	7.1e-05	0.378502	15.6429	0.980769	87.7652	15.7434	4.96e-07	0.000192756
Il-10rb-/-
Gluc	3.2e-05	-2.04548	0.707309	0.00535376	-6.13871	0.665469	4.83e-13	8.69e-05
Trigs	0.619891	0.0273913	0.10526	0.795627	-0.0402868	0.0987686	0.684882	0.619891
Chol	0.217033	-0.101257	0.180072	0.576032	0.18987	0.169548	0.267311	0.242567
Hdl	0.195404	-0.0630887	0.111637	0.57417	-0.25317	0.106803	0.0211117	0.242567
Ldl	1.36e-05	-0.00440848	0.1036	0.966202	0.676217	0.0976399	3.61e-09	4.3e-05
Frct	1.76e-13	7.75512	5.45141	0.160305	-59.9924	4.93533	1.83e-17	3.34e-12
Tp	0.0813737	0.885311	1.14325	0.441797	-1.74004	1.07632	0.111288	0.128842
Alb	2.84e-09	0.312541	0.739222	0.67398	-6.58678	0.696056	1.95e-13	1.8e-08
Iron	0.214394	-0.194563	2.76489	0.944138	4.36956	2.60533	0.0988014	0.242567
Ast	0.00887025	8.24663	37.2638	0.825647	144.265	34.9805	0.000122274	0.0187261
Alp	3.06e-08	6.64346	8.32383	0.427999	-63.3478	7.83808	3.98e-11	1.46e-07
Alt	0.158109	9.57985	9.77562	0.3311	28.1877	9.2154	0.0033396	0.214576
Creat	0.0158988	1.53822	0.697667	0.0313789	3.77049	0.656438	3.43e-07	0.0302076
Urea	0.0731583	0.0625995	0.466177	0.893644	-1.04118	0.444203	0.0225299	0.126364
Tbilc	0.150274	0.0519271	0.23278	0.824249	-0.386749	0.218966	0.0825262	0.214576
Ck	0.574864	-12.6309	21.9377	0.567042	3.35294	20.5869	0.871199	0.606801
Thyrx	6.14e-10	-0.2267	0.297254	0.448819	-2.97591	0.26948	8.74e-16	5.83e-09
Tf	1.16e-06	1.23691	4.19437	0.769126	33.0243	3.8353	5.85e-12	4.42e-06
Ferr	0.000680905	9.76882	26.29	0.71156	135.798	24.0537	5.19e-07	0.00161715
