# Supplementary material for: Exclusive dependence of IL-10Rα signalling on intestinal microbiota homeostasis and control of whipworm infection
Source: PLoS Pathog. 2019 Jan 14;15(1):e1007265. doi: 10.1371/journal.ppat.1007265 (PMC6347331; doi:10.1371/journal.ppat.1007265)
Supplement: S5 Table — A-E indicate independent experiments with similar outcome. In each experiment, Il10-/- animals showing significant signs of morbidity were examined for bacterial breakthrough in the livers. Isolates from non-selective culture media were profiled by 16S rRNA gene sequencing. *Species: the closest match by 16S rRNA gene sequence identity (> 97%). (XLSX) [file ppat.1007265.s021.xlsx]

## Sheet: Summary IL-10
		Il10-/-					WT
	Experiment	A	B	C	D	E	A	B	C	D	E
	Number of mice	11	5	7	3	4	11	6	7	3	4
Family	Species
Number of isolates sequenced		5	5	7	5	15	16	7	5	2	11
Enterococcaceae	Enterococcus faecalis	0	0	0	0		0	0	0	0	0
	Enterococcus gallinarum	0	1	0	1	4	1	0	0	0	1
Enterobacteriaceae	Escherichia coli	0	1	2	0	0	0	0	0	0	0
Lactobacillaceae	Lactobacillus intestinalis	0	0	0	0	1	3	1	0	0	0
	Lactobacillus johnsonii	0	0	0	0	1	2	1	0	0	2
	Lactobacillus murinus	3	2	2	1	1	2	5	3	0	0
	Lactobacillus reuteri	0	0	0	0	2	0	0	0	0	0
Pasteurellaceae	Actinobacillus muris	2	1	2		2	0	0	0	0	0
Bacteroidaceae	Bacteroides acidifaciens	0	0	0	0	0	2	0	0	0	0
Lachnospiraceae	Marvinbryantia formatexigens	0	0	0	0	0	1	0	0	0	0
Erysipelotrichaceae	Faecalibaculum rodentium	0	0	0	0	0	1	0	0	0	0
Porphyromonodaceae	Barnesiella viscericola	0	0	0	0	0	1	0	0	0	0
	Parabacteroides distasonis	0	0	0	0	0	2	0	0	0	0
Staphylococcaceae	Staphylococcus nepalensis	0	0	1	0	1	1	0	2	0	1
	Staphylococcus cohnii	0	0	0	2	1	0	0	0	1	1
	Jeotgalicoccus nanhaiensis	0	0	0	0	0	0	0	0	0	1
	Staphylococcus lentus	0	0	0	1	1	0	0	0	0	4
Bacillaceae	Bacillus Circulans/Microccus yunnanensis	0	0	0	0	0	0	0	0	1	0
Corynebacteriaceae	Corynebacterium ammoniagenes	0	0	0	0	0	0	0	0	0	1
Peptostreptococcaceae	Paraclostridium bifermentans	0	0	0	0	1	0	0	0	0	0
	% E. faecalis
	% E. gallinarium		20		33	100	9				25
	% E. coli		20	28
