# Supplementary material for: Exclusive dependence of IL-10Rα signalling on intestinal microbiota homeostasis and control of whipworm infection
Source: PLoS Pathog. 2019 Jan 14;15(1):e1007265. doi: 10.1371/journal.ppat.1007265 (PMC6347331; doi:10.1371/journal.ppat.1007265)
Supplement: S6 Table — A-E indicate independent experiments with similar outcome. In each experiment, Il10ra-/- animals showing significant signs of morbidity were examined for bacterial breakthrough in the livers. Isolates from non-selective culture media were profiled by 16S rRNA gene sequencing. *Species: the closest match by 16S rRNA gene sequence identity (> 97%). (XLSX) [file ppat.1007265.s022.xlsx]

## Sheet: Summary IL-10ra
		Il10ra-/-					WT
	Experiment	A	B	C	D	E	A	B	C	D	E
	Number of mice	10	6	6	3	3	11	8	6	3	3
Family	Species
Number of isolates sequenced		10	6	0	4	1	12	9	0	5	2
Enterococcaceae	Enterococcus faecalis	1	0	0	0	0	0	0	0	0	0
	Enterococcus gallinarum	0	0	0	0	0	1	0	0	0	0
Enterobacteriaceae	Escherichia coli	2	0	1	0	0	0	0	0	0	0
Lactobacillaceae	Lactobacillus intestinalis	0	0	0	0	0	3	0	0	1	0
	Lactobacillus johnsonii	1	0	0	0	0	2	2	0	0	0
	Lactobacillus murinus	4	5	1	0	0	2	3	1	1	0
	Lactobacillus reuteri	1	1	0	0	0	0	0	0	0	0
Pasteurellaceae	Actinobacillus muris	1	0	0	0	0	0	0	0	0	0
Bacteroidaceae	Bacteroides acidifaciens	0	0	0	0	0	2	0	0	0	0
Lachnospiraceae	Clostridium aldenense	0	0	0	0	0	0	1	0	0	0
	Marvinbryantia formatexigens	0	0	0	0	0	1	0	0	0	0
Staphylococcaceae	Staphylococcus nepalensis	0	0	0	0	0	1	3	0	0	0
	Staphylococcus cohnii	0	0	0	2	0	0	0	0	2	0
	Staphylococcus lentus	0	0	0	1	1	0	0	0	0	0
Porphyromonodaceae	Barnesiella viscericola	0	0	0	0	0	1	0	0	0	0
	Parabacteroides distasonis	0	0	0	0	0	2	1	0	0	0
Erysipelotrichaceae	Faecalibaculum rodentium	0	0	0	0	0	1	0	0	0	0
Streptococcaceae	Streptococcus mitis	0	0	0	1	0	0	0	0	0	0
Bifidobacteriaceae	Bifidobacterium pseudolongum	0	0	0	0	0	0	0	0	1	0
Moraxellaceae	Moraxella osloensis	0	0	0	0	0	0	0	0	0	1
Micrococcaceae	Kocuria rhizophila	0	0	0	0	0	0	0	0	0	1
	% E. faecalis	10
	% E. gallinarium						9
	% E. coli	20		16
