# Supplementary material for: Exclusive dependence of IL-10Rα signalling on intestinal microbiota homeostasis and control of whipworm infection
Source: PLoS Pathog. 2019 Jan 14;15(1):e1007265. doi: 10.1371/journal.ppat.1007265 (PMC6347331; doi:10.1371/journal.ppat.1007265)
Supplement: S7 Table — A-E indicate independent experiments with similar outcome. In each experiment, Il10rb-/- animals showing significant signs of morbidity were examined for bacterial breakthrough in the livers. Isolates from non-selective culture media were profiled by 16S rRNA gene sequencing. *Species: the closest match by 16S rRNA gene sequence identity (> 97%). (XLSX) [file ppat.1007265.s023.xlsx]

## Sheet: Summary IL-10rb
		Il10rb-/-				WT
	Experiment	A	B	C	D	A	B	C	D
	Number of mice	9	10	4	3	7	9	4	3
Family	Species
Number of isolates sequenced		4	7	1	3	0	6	5	12
Enterococcaceae	Enterococcus faecalis	0	0	1	0	0	0	0	0
Enterobacteriaceae	Escherichia coli	0	3	0	0	0	0	0	0
Lactobacillaceae	Lactobacillus johnsonii	0	0	0	0	0	1	1	1
	Lactobacillus murinus	4	4	0	0	0	5	1	3
	Lactobacillus reuteri	0	0	0	0	0	0	0	1
Staphylococcaceae	Staphylococcus nepalensis	0	0	0	0	0	0	0	1
	Staphylococcus cohnii	0	0	0	1	0	0	3	2
	Staphylococcus lentus	0	0	0	1	0	0	0	2
Bifidobacteriaceae	Bifidobacterium pseudolongum	0	0	0	0	0	0	0	1
Erysipelotrichaceae	Faecalibaculum rodentium	0	0	0	0	0	0	0	1
Lachnospiraceae	Blautia marasmi	0	0	0	1	0	0	0	0
	% E. faecalis			25
	% E. coli		30
